# Supplementary material for: Redox Controls on Dissolved Metal Distribution and Screening-Level Health Risks in Groundwater of the Chiang Mai Basin, Northern Thailand
Source: Toxics. 2026 Apr 30;14(5):390. doi: 10.3390/toxics14050390 (PMC13211266; doi:10.3390/toxics14050390)
Supplement: Supplementary file 1 [file toxics-14-00390-s001.zip]

Archive with 1 entries (1 files):
- toxics-4260019-supplementary-proof.xlsx
