# Supplementary material for: Redox Controls on Dissolved Metal Distribution and Screening-Level Health Risks in Groundwater of the Chiang Mai Basin, Northern Thailand
Source: Toxics. 2026 Apr 30;14(5):390. doi: 10.3390/toxics14050390 (PMC13211266; doi:10.3390/toxics14050390)
Supplement: Supplementary file 1 [file toxics-14-00390-s001.zip › toxics-4260019-supplementary-proof.xlsx]

## Sheet: Groundwater Chemistry
Well Information		Heavy Metals / Trace Elements (mg/L)									Physicochemical Parameters
Well ID	Depth (m)	Fe	Mn	Zn	Cd	Hg	Cr	As	Se	Pb	Alkalinity (as CaCO₃)	pH	Eh (mV)	TDS	Temp (°C)
OW-001	21	0.0542	0.0114	0.2303	0.00033	0.000498	0.00297	0.01049	0.00203	0.00311	335.1	6.57	315	611	28.5
OW-002	29	0.612	0.3166	0.0296	0.00047	6.7e-05	0.02052	0.00223	0.00111	0.0026	228.8	6.72	121.7	411.2	29
OW-003	18	0.7521	0.0895	0.068	0.00015	0.000219	0.00586	0.00953	0.00095	0.00796	384.7	6.48	188.1	695	30.4
OW-004	25	1.1215	0.0618	0.1097	0.00077	3.2e-05	0.03126	0.03031	0.00099	0.00134	331.9	6.93	181.2	598.2	26.3
OW-005	26	2.1278	0.5514	0.052	0.00103	0.000159	0.00294	0.04633	0.00098	0.02027	136.4	7.55	-83.4	319	27.9
OW-006	13	0.2598	0.0998	0.0348	0.00175	0.000709	0.00537	0.00436	0.00978	0.00201	471	8.02	134.9	855.5	28.6
OW-007	20	1.3185	1.3763	0.1086	0.00141	0.000168	0.02069	0.015	0.00115	0.01043	151.2	7.19	86.2	291.4	26.5
OW-008	12	3.0733	0.8136	0.0419	0.0032	0.000301	0.00433	0.02071	0.0032	0.00439	219.4	7.72	-26.7	415.8	26.5
OW-009	28	0.7296	0.2826	0.0389	0.001	9.7e-05	0.00811	0.00665	0.00608	0.00348	173.3	7.08	127	378.4	28.8
OW-010	12	0.5419	0.1509	0.0311	0.00138	7.2e-05	0.01507	0.01297	0.00111	0.00283	229.3	6.65	178.4	400.1	24.6
OW-011	30	1.0385	0.3592	0.0231	0.00046	0.000409	0.00481	0.03694	0.00308	0.00273	106.2	7.23	-120.7	297.1	29.5
OW-012	29	0.4077	0.0916	0.0536	0.00017	0.000244	0.00253	0.0065	0.00345	0.05447	590.5	6.87	131	992	28.4
OW-013	28	0.8547	0.1606	0.0236	0.00073	0.000255	0.00276	0.00081	0.00159	0.01904	325	6.71	189.7	566.3	28
OW-014	23	0.0425	0.0307	0.0603	0.00029	0.000404	0.00974	0.0027	0.00061	0.00674	491.6	7.1	213.9	875.3	26.5
OW-015	22	4.3912	0.0828	0.0382	0.00139	0.001149	0.01271	0.013	0.00255	0.00449	272.6	6.53	178.9	510.4	26.2
OW-016	21	0.2257	0.0166	0.3445	0.00187	0.000295	0.00405	0.00429	0.00305	0.00775	189.4	7.05	113.8	374.7	28.8
OW-017	24	0.3518	0.0213	0.0096	0.00144	9.8e-05	0.00244	0.00419	0.00176	0.00424	200.2	7.01	159.5	436.6	27.7
OW-018	21	0.6857	0.2216	0.0264	0.00088	0.0003	0.00567	0.04536	0.00174	0.00563	115.6	8.14	-31.8	239.3	28.9
OW-019	25	3.4548	0.3728	0.0536	0.00042	2.2e-05	0.00709	0.01547	0.00618	0.00076	202.8	6.99	50.8	396.7	27.6
OW-020	27	0.8808	0.1658	0.0813	0.00047	0.000401	0.01358	0.00722	0.00444	0.00219	217.9	6.92	123.1	407.2	27.4
OW-021	30	0.9486	0.1134	0.0183	0.00301	0.000604	0.00689	0.00766	0.00173	0.00648	250.1	7.44	143.3	509.8	30.7
OW-022	20	8.119	0.5557	0.0655	0.00019	0.000254	0.00413	0.04006	0.00942	0.00653	182.1	6.86	36.8	424.3	29.2
OW-023	30	0.392	0.2314	0.0183	0.00132	8.4e-05	0.00195	0.00106	0.00197	0.00927	218.5	6.66	169.2	458.9	26.9
OW-024	25	2.4679	0.4845	0.0653	0.00314	0.000794	0.00175	0.02694	0.00493	0.01448	216.4	7.84	19.8	422.9	28.9
OW-025	16	2.7904	0.6521	0.0882	0.00071	0.000476	0.00406	0.03494	0.00542	0.00818	261.2	7.7	25.9	538.5	24
OW-026	29	1.8223	0.3206	0.1294	0.00312	0.000179	0.00257	0.01802	0.00437	0.00321	277.6	7.39	45.1	540.7	31.9
OW-027	18	6.0283	0.579	0.0262	0.00051	0.000175	0.00091	0.17296	0.00197	0.00272	140.1	7.3	72.4	395.6	29.2
OW-028	30	0.4083	0.0427	0.0354	0.00104	0.000259	0.00161	0.00231	0.00792	0.00443	166.5	8.22	102.8	405.6	28.9
OW-029	21	0.0989	0.0549	0.0545	0.00041	0.000123	0.00488	0.00264	0.00063	0.02599	268.2	6.95	259.1	515.8	27.4
OW-030	28	0.0183	0.0099	0.0938	0.00141	0.000126	0.00481	0.00919	0.00299	0.00198	196.3	6.73	324.1	385	26.7
OW-031	28	0.2632	0.0893	0.2261	0.00115	0.000378	0.00471	0.00691	0.00065	0.0049	230.9	6.72	153.8	424.4	25
OW-032	16	0.5469	0.3391	0.0702	0.00054	0.000232	0.00544	0.00399	0.00088	0.00161	319.3	7.34	194	578.8	28.5
OW-033	29	0.0928	0.0145	0.0192	0.00482	0.00031	0.00286	0.00321	0.00356	0.00457	139.7	7.27	209.3	287.5	28.4
OW-034	30	0.3369	0.0732	0.0264	0.00426	0.000414	0.00685	0.00623	0.00517	0.00315	202.7	7.71	109.9	399	25.6
OW-035	26	7.4688	1.7705	0.0261	0.00037	0.000243	0.00726	0.01332	0.00661	0.00471	106.7	7.51	73.1	260.4	25.5
OW-036	12	4.7121	0.6645	0.0237	0.00231	0.000501	0.0089	0.00779	0.00499	0.01403	325.9	7.18	93.9	608.3	27
OW-037	16	0.316	0.0983	0.1991	0.00142	0.00031	0.0055	0.02775	0.0049	0.00221	444	7.53	195.8	784.9	26.9
OW-038	13	0.0864	0.0636	0.0267	0.00033	0.000394	0.00891	0.03313	0.00249	0.01599	194.2	7.2	217.8	414	26.1
OW-039	26	6.441	0.2188	0.123	0.0008	0.000149	0.00896	0.0151	0.00203	0.01137	254.4	7.55	87.5	462.7	25.8
OW-040	12	1.0671	0.0839	0.0291	0.00017	0.000773	0.00255	0.01416	0.00085	0.00506	157.9	6.95	189.1	347	24
OW-041	61	5.7631	0.4712	0.1047	0.00071	0.000552	0.00326	0.07161	0.00462	0.00177	355.3	7.55	-108.8	625.8	27.8
OW-042	58	1.7557	0.0809	0.029	0.00096	0.000942	0.00926	0.00498	0.00445	0.00537	191.9	7.81	185.8	412.1	26.3
OW-043	36	0.1725	0.0876	0.0451	0.00335	8.1e-05	0.00495	0.01045	0.0011	0.00669	194.8	7.01	103.7	419	30.4
OW-044	51	0.1005	0.0221	0.0466	0.00074	0.000238	0.01796	0.00458	0.0047	0.00395	198.1	7.39	309.2	371.2	26.6
OW-045	34	0.0951	0.0104	0.1019	0.00158	0.000471	0.0052	0.00376	0.00302	0.00295	260.7	7.18	242.3	467.2	28.8
OW-046	35	0.3107	0.0576	0.0318	0.00045	0.000386	0.00056	0.00272	0.00208	0.00391	254.8	6	234.8	461.2	28.5
OW-047	51	0.5363	0.1319	0.058	0.00117	0.000144	0.01658	0.00468	0.00814	0.01295	186.8	6.75	128.6	363.5	27.3
OW-048	58	0.1624	0.1011	0.0242	0.00337	0.000475	0.0114	0.01029	0.00177	0.00991	209.5	7.6	144.1	391.6	25.5
OW-049	52	0.5197	0.0618	0.0218	0.00086	0.000449	0.00312	0.0045	0.00302	0.00559	369	7.76	134.7	692.8	28.2
OW-050	49	1.3153	0.0365	0.0693	0.00086	0.000208	0.00374	0.00575	0.00345	0.00118	216.5	6.4	182	415.5	26.8
OW-051	40	0.197	0.0152	0.1692	0.00014	0.000145	0.00242	0.00533	0.00258	0.00481	444.7	6.71	226.4	748.7	29
OW-052	55	1.9962	0.9313	0.1124	0.00021	0.000336	0.01139	0.09019	0.00105	0.00892	348.8	8.12	39.7	675.6	25.5
OW-053	40	0.0865	0.0444	0.056	0.00245	0.000492	0.0087	0.00154	0.01077	0.00474	478.3	7.81	257.3	803	26.5
OW-054	39	1.1207	0.5998	0.0138	0.00116	0.000379	0.00935	0.08536	0.00112	0.00174	73.7	7.55	-0.3	231.8	26.1
OW-055	60	0.3317	0.1127	0.0245	0.00016	0.000353	0.04144	0.00976	0.00255	0.00519	278	7.51	144.4	549.7	24.6
OW-056	49	3.2871	0.5639	0.0478	0.00128	6.4e-05	0.0017	0.02243	0.00544	0.00573	446.9	7.24	77.6	765.7	28.2
OW-057	37	0.2901	0.0213	0.0437	0.00267	0.00085	0.01281	0.00753	0.00075	0.0059	160.2	7.61	253.7	317.4	24
OW-058	62	0.3088	0.1388	0.0637	0.00185	0.000905	0.00462	0.00225	0.00255	0.00248	136.8	6.94	142.7	283.6	30.7
OW-059	44	0.8612	0.06	0.0519	0.00059	0.002066	0.0083	0.00595	0.00059	0.0058	318.9	6.81	186.5	583.7	27.6
OW-060	35	1.3441	0.1064	0.0305	0.00078	0.000522	0.0131	0.00585	0.00268	0.00349	237.3	7.34	169	419.6	30.1
OW-061	56	0.9257	0.243	0.1061	0.0005	0.000342	0.00167	0.00702	0.00162	0.0101	190.6	7.49	198.1	395.2	25.8
OW-062	32	0.7606	0.0598	0.0719	0.00266	0.001293	0.00146	0.00377	0.00372	0.01607	168.2	7.88	124.7	382.7	26.1
OW-063	38	3.6703	0.3701	0.0221	0.00057	0.000193	0.00772	0.12158	0.00131	0.00557	209.1	6.59	50.8	379.6	27.5
OW-064	60	2.024	0.1114	0.0301	0.00039	0.000171	0.00431	0.04925	0.00185	0.00086	377.1	7.1	43.6	692.2	26.4
OW-065	50	0.0702	0.054	0.0413	0.00075	0.000211	0.00239	0.00774	0.01092	0.00386	320.2	7.07	285.4	543.6	29.8
OW-066	62	1.1583	0.0546	0.1027	0.00206	0.000364	0.009	0.00704	0.00178	0.00534	185.5	7.24	115.9	344.4	27
OW-067	39	1.3549	0.0234	0.0371	0.00032	0.000149	0.00206	0.0038	0.01219	0.01057	156.7	6.94	134.1	319.2	30.2
OW-068	47	0.095	0.0166	0.035	0.00198	0.000364	0.00185	0.00149	0.00345	0.00681	238	7.01	296.3	452	27.1
OW-069	43	3.2171	0.877	0.0458	0.00062	0.000665	0.0024	0.03241	0.00123	0.00787	208.4	7.08	-42.3	397	24.3
OW-070	33	4.5831	0.0663	0.0371	0.00045	0.000474	0.00522	0.03157	0.00071	0.00298	156.3	6.91	14.7	317.9	31.9
OW-071	40	5.3053	0.918	0.1576	0.00069	0.000283	0.00383	0.01404	0.00445	0.00325	189.3	6.98	66.2	377.4	28.6
OW-072	46	0.4829	0.0342	0.079	0.00095	0.000825	0.00383	0.00754	0.00471	0.00221	292.1	6.55	106.6	531.1	29.4
OW-073	34	0.1728	0.161	0.0348	0.00071	0.000387	0.00284	0.01263	0.00161	0.01011	193.4	6.52	185	399.2	26.1
OW-074	61	1.0378	2.1855	0.018	0.00083	0.001617	0.00492	0.01672	0.00142	0.00177	418.8	6.67	-27.2	782	29.8
OW-075	32	0.1017	0.0552	0.0503	0.0029	0.00073	0.00602	0.01579	0.00345	0.00199	225.8	6.68	264.6	471	26.4
OW-076	57	0.1156	0.143	0.0448	0.00214	0.00128	0.01432	0.015	0.01114	0.00905	147	7.54	166.2	337	24
OW-077	61	3.14	0.6199	0.0751	0.00154	0.000788	0.00373	0.1019	0.00153	0.00217	296.7	6.7	66.3	531.3	31.4
OW-078	38	0.1973	0.0195	0.0687	0.00336	0.000602	0.00309	0.00108	0.00084	0.00449	242.4	7.29	234.4	453.3	25.8
OW-079	43	0.0231	0.0453	0.0128	0.00321	0.001362	0.00274	0.00656	0.00763	0.00316	297.7	7.29	295.7	499.3	26.7
OW-080	32	0.104	0.0645	0.17	0.00088	0.000204	0.00222	0.00129	0.0008	0.00966	290.7	7.29	218.5	572	26.6
OW-081	102	0.2645	0.2124	0.2288	0.00095	0.000159	0.00149	0.00509	0.00071	0.00141	146.1	6.88	119.8	302.4	27.9
OW-082	75	3.57	1.0029	0.0564	0.00134	0.002609	0.00477	0.0446	0.00352	0.01159	326	7.4	-50	635.5	26.4
OW-083	88	5.7238	0.2295	0.0788	0.00057	0.000137	0.01956	0.03999	0.00236	0.0182	248	7.43	81.7	499.8	27.3
OW-084	78	7.0852	1.6952	0.0763	0.00113	0.00027	0.00665	0.01686	0.00357	0.00771	615.6	7.98	29.1	1111.5	28.6
OW-085	82	3.0081	0.6499	0.0222	0.00107	0.00013	0.00613	0.06284	0.00147	0.00361	277.4	6.81	-6.5	575.6	25.9
OW-086	83	1.3654	0.0535	0.0352	0.00318	0.000358	0.01141	0.00431	0.00091	0.00619	195.7	7.27	182.3	373.3	26.9
OW-087	85	5.9806	1.0718	0.0893	0.00151	0.000168	0.00706	0.04523	0.00569	0.00914	267.5	7.83	69.5	502	25.8
OW-088	71	0.308	0.359	0.0338	0.00562	0.000174	0.00905	0.0086	0.00381	0.01417	295.5	6.63	144.5	568.1	27.1
OW-089	68	0.1502	0.1194	0.1192	0.00108	0.000396	0.00366	0.00727	0.00372	0.0038	367.9	7.83	106.4	630.2	26.7
OW-090	100	0.5458	0.2089	0.0132	0.00174	3e-05	0.00278	0.00316	0.00132	0.00219	167.2	7.18	180.9	360.3	28.8
OW-091	84	1.2534	0.2725	0.0408	0.00103	0.000236	0.02098	0.00193	0.00359	0.00263	209.3	7.3	164	407.5	27.5
OW-092	101	0.3462	0.0552	0.0252	0.00106	0.000195	0.00733	0.00972	0.00392	0.01147	315	6.12	198.8	568.7	31.6
OW-093	98	5.481	0.6783	0.0857	0.0009	0.0001	0.00423	0.08418	0.00152	0.00314	266.3	7.17	-2.9	547	32.2
OW-094	86	1.6134	0.9281	0.1513	0.00308	0.00105	0.00247	0.0158	0.00319	0.00337	190	7.28	-15.9	404.7	27.5
OW-095	78	0.2103	0.0218	0.0147	0.00095	0.000627	0.00557	0.0083	0.00429	0.00422	105.7	6.56	254.4	257.1	29
OW-096	87	0.2249	0.0522	0.0827	0.00099	0.000134	0.00531	0.00824	0.00175	0.01091	201.6	7.01	234.6	380.6	31.3
OW-097	101	0.6523	0.0592	0.0548	0.00257	0.000319	0.026	0.01729	0.01222	0.0041	203.5	7.02	144	410.2	25.5
OW-098	99	0.0996	0.054	0.0462	0.00209	0.000231	0.00619	0.00534	0.00388	0.00293	131.3	6.94	236.6	290.7	24
OW-099	76	0.1575	0.0267	0.1313	0.00052	0.000418	0.00365	0.00562	0.00307	0.0139	274.2	7.27	327.7	542.5	29.4
OW-100	88	0.0464	0.0381	0.0623	0.00125	3.3e-05	0.00243	0.00467	0.00275	0.00478	345.9	6.23	209	614.7	27.4
OW-101	93	6.0497	0.7774	0.012	0.00038	0.000164	0.01267	0.017	0.01039	0.00352	253.6	7.26	70.8	558.7	28.2
OW-102	75	4.5835	1.5842	0.0264	0.00159	0.00025	0.00673	0.00415	0.00185	0.00536	101.3	6.67	43.4	261.2	26.5
OW-103	79	0.3185	0.0944	0.0187	0.00143	0.000419	0.0052	0.00426	0.00391	0.00356	94.6	6.94	183	271.3	26.4
OW-104	99	1.0529	0.0447	0.2111	0.00269	0.000362	0.00337	0.03475	0.00572	0.00229	286.8	7.12	-44	539.6	27.6
OW-105	100	5.2872	0.6077	0.018	0.00201	0.000539	0.00462	0.0191	0.01314	0.00212	492.6	7.22	87.7	848.8	28.3
OW-106	94	1.2167	0.3874	0.03	0.00045	0.000111	0.01359	0.00529	0.00089	0.01325	216.7	7.11	199.5	397.9	29
OW-107	99	2.4532	0.31	0.201	0.00219	0.000324	0.00262	0.09361	0.00154	0.00759	127.4	7.27	88.1	291.7	26.7
OW-108	83	20	0.463	0.0285	0.00097	0.001477	0.00303	0.07523	0.01279	0.00881	494.5	6.82	-47.6	845.2	28.8
OW-109	80	0.6597	0.0968	0.0532	0.00036	0.000735	0.00337	0.00732	0.00086	0.00355	285.3	7.22	150.4	517.6	25.2
OW-110	69	2.1991	0.573	0.0501	0.00142	0.000876	0.01069	0.03411	0.00091	0.00065	287.6	6.94	83.2	572.4	26.9
OW-111	68	0.2608	0.2339	0.1018	0.0018	0.000118	0.00748	0.00447	0.00389	0.00512	212.6	7.23	191.8	404	28
OW-112	102	2.4114	0.6696	0.1802	0.00055	0.000206	0.01386	0.06523	0.00574	0.01182	208.3	7.51	-94.1	386.4	28.4
OW-113	71	0.2545	0.0596	0.0494	0.00189	0.000233	0.00132	0.00651	0.00299	0.0069	183.8	7.6	250.2	346.7	27.9
OW-114	72	8.3597	0.5279	0.0737	0.00051	0.000168	0.0114	0.05935	0.0023	0.00362	173.4	8.8	79.9	360.7	26.3
OW-115	101	5.6606	0.3932	0.0224	0.00043	5.3e-05	0.0019	0.01576	0.00127	0.00863	330.2	7.86	54.7	634.5	24.5
OW-116	101	3.1723	0.3674	0.0849	0.00356	9.8e-05	0.02755	0.03285	0.00063	0.00443	196.4	8.32	-93	400.3	25.7
OW-117	81	1.0142	0.0514	0.0497	0.00174	0.000115	0.0005	0.00255	0.0015	0.01312	128.3	8.68	143.8	300	26
OW-118	96	0.4196	0.2362	0.0249	0.00036	0.000138	0.00525	0.00214	0.00445	0.01079	175.9	7.09	199.2	341.7	25.4
OW-119	93	1.1354	0.3262	0.053	0.00187	0.000321	0.01334	0.00973	0.00165	0.00599	439.9	8.47	24	778.7	27.6
OW-120	91	1.6224	0.1572	0.0375	0.00151	0.000399	0.00487	0.03237	0.00286	0.00278	377.2	7.14	57.4	697.5	26.2
